# Supplementary material for: Selective exosome exclusion of miR-375 by glioma cells promotes glioma progression by activating the CTGF-EGFR pathway
Source: J Exp Clin Cancer Res. 2021 Jan 6;40:16. doi: 10.1186/s13046-020-01810-9 (PMC7789663; doi:10.1186/s13046-020-01810-9)
Supplement: Supplementary file 7 — Additional file 7: Table S1. List of primary antibodies. [file 13046_2020_1810_MOESM7_ESM.xlsx]

## Sheet: Sheet1
Supplemental Table 1 List of primary antibodies
Antibody	Company	WB-Dilution	IHC-Dilution
ALIX	Abcam	1:1000
TSG101	Abcam	1:1000
CD9	Abcam	1:2000
Calnexin	Abcam	1:1000
GLAST	Abcam	1:1000
CTGF	Gene Tex	1:1000	1:100
EGFR	Cell Signaling	1:1000
Phospho-EGFR (Tyr1068)	Cell Signaling	1:1000
AKT	Cell Signaling	1:1000
Phospho-Akt (Ser-473)	Cell Signaling	1:2000
MMP9	Abcam	1:1000	1:100
Ki-67	Abcam		1:100
GAPDH	Cell Signaling	1:1000
WB: Wetsern blot, IHC: Immunohistochemistry
